# Supplementary material for: Pseudomonas and Curtobacterium Strains from Olive Rhizosphere Characterized and Evaluated for Plant Growth Promoting Traits
Source: Plants (Basel). 2022 Aug 29;11(17):2245. doi: 10.3390/plants11172245 (PMC9460707; doi:10.3390/plants11172245)
Supplement: Supplementary file 1 [file plants-11-02245-s001.zip]

Archive with 3 entries (3 files):
- Dataset S1.pdf
- Figure S1.pdf
- Table S1.xlsx
